# Supplementary material for: Evolution of conditional cooperation in public good games
Source: R Soc Open Sci. 2020 May 13;7(5):191567. doi: 10.1098/rsos.191567 (PMC7277267; doi:10.1098/rsos.191567)
Supplement: Supporting Information [file rsos191567supp1.zip]

Archive with 12 entries (11 files):
- reroyalsocietyopensciencersos191567hasbeenunsubmit/
- __MACOSX/._reroyalsocietyopensciencersos191567hasbeenunsubmit
- reroyalsocietyopensciencersos191567hasbeenunsubmit/.DS_Store
- __MACOSX/reroyalsocietyopensciencersos191567hasbeenunsubmit/._.DS_Store
- reroyalsocietyopensciencersos191567hasbeenunsubmit/PGG_MAIN_RUN.m
- __MACOSX/reroyalsocietyopensciencersos191567hasbeenunsubmit/._PGG_MAIN_RUN.m
- reroyalsocietyopensciencersos191567hasbeenunsubmit/Supporting.docx
- __MACOSX/reroyalsocietyopensciencersos191567hasbeenunsubmit/._Supporting.docx
- reroyalsocietyopensciencersos191567hasbeenunsubmit/PGG_MAIN.m
- __MACOSX/reroyalsocietyopensciencersos191567hasbeenunsubmit/._PGG_MAIN.m
- reroyalsocietyopensciencersos191567hasbeenunsubmit/randnlimit.m
- __MACOSX/reroyalsocietyopensciencersos191567hasbeenunsubmit/._randnlimit.m
