# Supplementary material for: Evolution of conditional cooperation in public good games
Source: R Soc Open Sci. 2020 May 13;7(5):191567. doi: 10.1098/rsos.191567 (PMC7277267; doi:10.1098/rsos.191567)
Supplement: Supporting Information [file rsos191567supp1.zip › reroyalsocietyopensciencersos191567hasbeenunsubmit/PGG_MAIN_RUN.m]

% % % % %  Generating output data for plotting 


close all;
clear all;
clc ;


%% the parameters we varied

eeta =  [0.01,0.1,0.2,0.3,0.4,0.5,0.6,0.7,0.8,0.9,1,2];

beeta =  [0.01,0.1,0.2,0.3,0.4,0.5,0.6,0.7,0.8,0.9,1,2];


% % % % %%% Iterated 20 times and taken average of the data 

gn = 10000; %%% number of ganeration 

itr = 20; %% iterated over 20 times with same experimental condition 
 
% % % % % % % % % % % % % % % % % % % % % % % % % % % % % % % % % % % % % % % 

    
 for jj = 1:length(eeta)
     
     for kk = 1:length(beeta)
         
         
         donation = zeros(gn,1);
         Th_rate  = zeros(gn,1);
         
         for n = 1:itr
             
             [CCCrec,drate,CCC_rate] = PGG_MAIN(gn,eeta(jj),beeta(kk));
             
             
             Th_rate = Th_rate + CCC_rate;  
             donation = (donation + drate);
             
         end
         
         don = donation./itr ;  %%% average donation rates 
         
         ccc = Th_rate./itr ;   %%%% average ccc values in each generation 
         
         raw_ccc = CCCrec;      %%% to draw histograms of CCC in specified generation. 
         
         
         
        %%% Writing date %%% 
         
         file_name = ['pggDR_' [num2str(jj),'_', num2str(kk)]] ;  %%% creating file name 
         
         save(file_name,'don'); %% Writing in the file
         
         file_name = ['pggCCC_' [num2str(jj),'_', num2str(kk)]];  %%% creating file name 
         
         save(file_name,'ccc'); %% Writing in the file
         
         asym_don =  mean (don(gn-gn*(25/gn):gn)); %%% aysmtotic values of donations 
         
         asym_ccc =  mean (ccc(gn-gn*(25/gn):gn));
         
         file_name = ['pggAsymDR_' [num2str(jj),'_', num2str(kk)]] ;  %%% creating file name 
         
         save(file_name,'asym_don' ); %% Writing in the file
         

         %%% for getting raw CCC values to draw histograms
         
         file_name = ['pggRawCCC_' [num2str(jj),'_', num2str(kk)]];  %%% creating file name 
         
         
         save(file_name,'raw_ccc' ); %% Writing in the file
         
         
     end
     
     
 end
   

 
   
  
 
