# Supplementary material for: Evolution of conditional cooperation in public good games
Source: R Soc Open Sci. 2020 May 13;7(5):191567. doi: 10.1098/rsos.191567 (PMC7277267; doi:10.1098/rsos.191567)
Supplement: Supporting Information [file rsos191567supp1.zip › reroyalsocietyopensciencersos191567hasbeenunsubmit/PGG_MAIN.m]

 function [CCCrec,drate,CCC_rate] = PGG_MAIN(gn,eeta,beeta)

%%%% Public good game

% % % % % % % % % % % % % % % % % % % % % % % % % % % % % % % % % % % % % % % % % % % % % % % % % % % % % 
% % % % % % % % % % % % % % % % % % % % % % % % % % % % % % % % % % % % % % % % % % % % % % % % % % % % 
% 
% Population type:
% 
% Population consists of heterogeneous conditional cooperators or agents. Each agent born with arbitrary conditional cooperative criteria (CCC) and one unit prestige score. In the model population size (N) =100 and each agent CCC is drawn from uniform distribution [1, N]. 
%  
% Conditional decision stage:
%  
% In the zeroth round, we assume there are small non-zero donations (=2). Each agent donates to the public good as follows. When the number of donations in the previous round is Nc, an agent with CCC=CCCi donates to the public good with probability, p = 1/(1+exp(-[Nc � CCCi]*alfa). If alfa >2 and [Nc � CCCi]>0 the agent cooperates with a high probability. By donating to the public good, the agent incurs a certain cost (one unit) but improves its prestige by one unit.
% 
% 
% Population updated stage: 
%  
% In the model, a generation consists of ten rounds of repeated PGG with the same agents. After each generation, population updates their social behavior simultaneously with the following procedure. Each agent updates its social behavior based on the following rules. Selection of role model based on relative prestige and reproduction offspring(s) based on relative payoff difference: Probability of choosing role model based on relative prestige, q1 = 1./(1+exp(-delrep*eeta)) and probability of reproducing offspring based on relative payoff difference, p1 = 1./(1+exp(-delpay*beeta)). 
%  
%  Mutations: Agent commit mistakes occasionally in reproducing or imitating the social behavior of valuable members. Each agent undergoes mutations with a probability, 0.1. Mutations are introduced by drawing a number from Gaussian distribution [-50 to + 50 with standard deviation =10. We add this value to the updated CCC value and rounded  CCC=100 if CCC>0 and if CCC=0 if CCC<0.
% 
% Input: 
% 
% Fixed parameters in the model:
% Population size = 100
% Conditional donation controlling parameter, alfa  = 2 
% Donation cost (C) = 1
% Initial number of donations = 2
% Number of rounds in the generation = 10 
% Enhancing factor (F) =2; 
%  
% The donation rates were observed by varying  eeta and beeta 
% 
% eeta  = [0.01, 0.1,0.2,0.3,0.4,0.5,0.6,0.7,0.8,0.9,1,2]
% beeta = [0.01, 0.1,0.2,0.3,0.4,0.5,0.6,0.7,0.8,0.9,1,2]

% % 
% % Output: 
% % 
% The above process is repeated several thousands of generations. We compute donation rates = (the number of donations made in the generation by population/number of donation opportunities in the generation)�100.
% % 
% We also observe the distribution of CCC values in the specified generation.
 

% % % % % % % % % % % % % % % % % % % % % % % % % % % % % % % % % % % % % % % % % % % % % % % % % % % % % % % % % 
% % % % % % % % % % % % % % % % % % % % % % % % % % % % % % % % % % % % % % % % % % % % % % % % % % % % % % % % % 

 


% Fixed parameters in the model:


          N = 100;      % Population size (N) 
      alfa  = 2;        %% for this value the agent mostly behave like an ideal conditional agent
          C = -1 ;       %  the donation cost
     
         G = gn ;    %%% number of generations


T = 10;     %% number of rounds in the generation
F = 2;      %% enhancing factor of collected good 

  
%%%%  creating aribitarary CCC values of agents

  a =1; b = 100;
  r = a + (b-a).*rand(N,1);    %% generates CCC values %%
  CCC = zeros(N,1) + ceil(r);  %% Converting CCC into integers %%
  
  CCC_t0= CCC;  %% initial CCC values of the population 
  
 
 %% Initial values of the parameters
 
  
 trialsrec = zeros(G,1);
 
 actnrec = zeros(G,1);
 
 actnrec(1) =2; %%%%  Initial number of donations = 2 in the PGG
 
 trialsrec(1) = 0 ; 
 

  %%%% recording parameters generated in specified generations 
 
 actnrec1  = zeros(N,G);
 reprec = zeros(N,G);
 payrec = zeros(N,G);
 payGrec = zeros(N,G);
 CCCrec = zeros(N,G);
 

 
for g = 1:G  %% looping over generation
 
%%% initial reputation and payoffs of agents
    
    
     rep1   = zeros(N,1)+1;
     pay1   = zeros(N,1)+10;  
     

 for t = 2:T   %% looping over round

     t_payG = 0; %%% inital public good game in the first round
     trials = 0; %%% initial opportunities 
     actn= 0;    %%% initial actions in the first round
     
     actn1  = zeros(N,1);  %%% initial actions of agents 
 
     for j = 1:N
     
         f = (actnrec(t-1)-CCC(j));
         
         p = 1./(1+exp(-(f*alfa)));  %%%% probability of donation 
         
         if rand<p %% j donates to public good 
             
             actn=actn+1; %% counting actions 
             
             trials=trials+1; %% couting trials or opportunities
             
             pay1(j)=pay1(j)+C; %% if agent donation, will incurs cost, C 
             
             pay1(j) = t_payG + pay1(j); %% agent payoff from PGG 
             
             actn1(j) = actn1(j)+1 ;   %% keeping track each agent actions
             
             rep1(j)=rep1(j)+1;       %% keeping track of each agent reputation/prestige
             
         else    %%% when agent does not donates, the reputation score of agent reduces by one unit 
             
             trials=trials+1;
             rep1(j)=rep1(j)-1;
             
         end
         
         
     end
     
  actnrec(t) = actn ;

  t_payG = abs(C)*F*sum(actnrec)/N; %% Public good %% B =C is required)

 
 end
 
 %%% after each generation storing the parameters values
 
 payGrec(:,g)= t_payG; %%% storing public good game contributions %%
 
 reprec(:,g)=rep1;
 payrec(:,g)= pay1;
 actnrec1(:,g) =  actn1;
 
 trialsrec(g) = trials;
 actnrec(g) = actn;

 
 
 %% to make random pairs to update population to the next generation.
 w  = randperm(N);
 
 for jj=1:N
     
     delpay = eps+pay1(w(jj))-pay1(jj);
     delrep = eps+rep1(w(jj))-rep1(jj);
     
     q1 = 1./(1+exp(-delrep*eeta)) ; %% probability of choosing relatively high reputed agent
     p1 = 1./(1+exp(-delpay*beeta)); %% probability of imitating based on relative payoffs
     
     if rand<p1*q1 
         
        CCC((jj))= CCC(w(jj));
         
     end
 end
 
 
 %% Adding mutations, each agent undergo mutations with probability 0.1
 
 %% creating 100 values from Gaussian distribution %%% 
 
 varargin = 100;
 mx =  50;
 mn = -50;
 mu = 0;
 sigma = 10;
 
 mu_N =  randnlimit(mu, sigma, mn, mx, varargin) ; %% creating values to mutate %
 mu_t = ceil(mu_N(:,1));
 
 n_mu = 10; %% number of mutations
 
 mu_site = randi(N,1,n_mu); %% site of mutations
 
 CCC(mu_site) = CCC_t0(mu_site)+ mu_t(mu_site);   %% creating mutation) 

 
 CCC(CCC<0)= 0; %% when the mutated value is negative, we make it zero
 CCC(CCC>100)= N; %% when the mutated value is more than 100 we make it 100
 
 CCCrec(:,g) = CCC ;  %%% CCC values of the population in each generation
 
 end

  drate = 100*(actnrec./trialsrec); %% donation rates in each generation 
  

  CCC_rate = mean(CCCrec); 
  
  CCC_rate = CCC_rate';  %% record of mean CCC values of population in each generation
  


    
