# Supplementary material for: Evolution of conditional cooperation in public good games
Source: R Soc Open Sci. 2020 May 13;7(5):191567. doi: 10.1098/rsos.191567 (PMC7277267; doi:10.1098/rsos.191567)
Supplement: Supporting Information [file rsos191567supp1.zip › reroyalsocietyopensciencersos191567hasbeenunsubmit/randnlimit.m]

% clear all
% clc


 function x = randnlimit(mu, sigma, minVal, maxVal, varargin)

% 
% mu = 0;
% sigma = 0.01;
% minVal = -10 ;
% maxVal = 10;
% varargin =  ; 


assert(mu>=minVal && mu<=maxVal);
assert(sigma>0);

x = mu + sigma*randn(varargin{:});
outsideRange = x<minVal | x>maxVal;
while nnz(outsideRange)>0
   x(outsideRange) = mu + sigma*randn(nnz(outsideRange),1);
   outsideRange = x<minVal | x>maxVal;
end
